# Supplementary material for: Intensity of Maternal Anxiety and Depressive Symptoms in Pregnancy Is Associated with Infant Emotional Regulation Problems
Source: Int J Environ Res Public Health. 2022 Nov 26;19(23):15761. doi: 10.3390/ijerph192315761 (PMC9741014; doi:10.3390/ijerph192315761)
Supplement: Supplementary file 1 [file ijerph-19-15761-s001.zip]

Archive with 1 entries (1 files):
- ijerph-1974523-supplementary.pdf
